# Supplementary material for: Neurophysiological and behavioral correlates of alertness impairment and compensatory processes in ADHD evidenced by the Attention Network Test
Source: PLoS One. 2019 Jul 25;14(7):e0219472. doi: 10.1371/journal.pone.0219472 (PMC6657843; doi:10.1371/journal.pone.0219472)
Supplement: S2 Dataset — Tables with ANT performances, DSM and WISC scores, confounding variables, and peak and mean amplitudes for P3 and asymmetries respectively. Description of the data structure in S1 Dataset. (XLS) [file pone.0219472.s002.xls]

## Sheet: DSM,WISC,ANT,Confounding
Subject	GROUP	AGE	Hours Sleeping	Videogame	Computer	Years in School	Actual Scholar Degree	Familiar Incomes	DSM-Inn	DSM-HIP	DSM-IMP	DSM-IMP+HIP	DSM-TOTAL	Estimated I.Q.	WISC Block	WISC Voccabulary	WISC Arithmetics	WISC Digit Spam	Accuracy	AC NOCUE	AC NEUTRAL CUE	AC SPATIAL CUE	AC Congruent	AC Incongruent	AC Alerting	AC Orientation	AC Executive	RT	IVRT	RT NO CUE	RT NEUTRAL CUE	RT SPATIAL CUE	RT CONGRUENTE	RT INCONGRUENTE	RT Alerting	RT Orientation	RT Executive	IVRT NOCUE	IVRT NEUTRAL CUE	IVRT SPATIAL CUE	IVRT CONG TARGET	IVRT INCONG TARGET	IVRT Alerting	IVRT Orientation	IVRT Executive
Control001	1	12	5	4	4	7	6	800	5	3	2	5	10	106	12	10	9	8	0.979167	1	0.984375	0.953125	1	0.958333	0.015625	0.03125	-0.0416667	0.520787	0.210173	0.526034	0.501231	0.535096	0.458124	0.58345	0.0248028	-0.033865	0.125326	0.09314	0.0855415	0.342497	0.0771434	0.273722	0.117546	0.373526	0.262211
Control003	1	11	10	2	2	6	6	14000	2	1	0	1	3	126	16	13	16	13	0.958333	0.953125	0.953125	0.96875	0.989583	0.927083	0	-0.015625	-0.0625	0.527655	0.107599	0.533635	0.530558	0.518771	0.483209	0.572101	0.00307701	0.0117877	0.0888912	0.108487	0.116179	0.098531	0.111263	0.0830979	0.153229	0.145646	0.146383
Control004	1	12	7	4	5	7	7	8000	1	1	1	2	3	120	15	12	13	11	0.984375	0.96875	0.984375	1	1	0.96875	-0.015625	-0.015625	-0.03125	0.498661	0.111176	0.503493	0.506293	0.486199	0.414928	0.582395	-0.00279983	0.0200941	0.167466	0.105636	0.113745	0.114609	0.0502437	0.0903098	0.136025	0.147923	0.0990476
Control005	1	11	10	3	3	6	5	6100	1	1	1	1	3	117	14	12	13	10	0.71875	0.6875	0.828125	0.640625	0.8125	0.625	-0.140625	0.1875	-0.1875	0.504748	0.295699	0.499204	0.478146	0.536895	0.487529	0.521967	0.021057	-0.058748	0.0344385	0.246704	0.25786	0.368693	0.277049	0.313753	0.149707	0.321419	0.249809
Control007	1	13	8	5	2	8	8	2000	2	1	2	3	5	112	15	9	10	8	0.973958	0.953125	0.96875	1	1	0.947917	-0.015625	-0.03125	-0.0520833	0.551929	0.138464	0.577737	0.554455	0.523595	0.474937	0.628921	0.0232818	0.0308603	0.153984	0.164087	0.122137	0.121592	0.0765469	0.143898	0.188441	0.167846	0.156939
Control009	1	11	9	1	1	5	5	20000	4	2	0	2	6	85	6	9	14	9	0.96875	0.984375	0.9375	0.984375	0.989583	0.947917	0.046875	-0.046875	-0.0416667	0.600802	0.163201	0.639721	0.621597	0.541088	0.536178	0.665426	0.0181239	0.0805096	0.129249	0.15328	0.17935	0.1396	0.115266	0.178389	0.206105	0.203111	0.198855
Control010	1	12	8	4	4	6	6	2500	3	0	0	0	3	100	11	10	11	10	0.755208	0.75	0.78125	0.734375	0.791667	0.71875	-0.03125	0.046875	-0.0729167	0.391877	0.0657906	0.413235	0.392436	0.369959	0.387812	0.395942	0.0207991	0.0224771	0.00812962	0.0796749	0.0627461	0.0434247	0.0667093	0.0649527	0.0926847	0.0767786	0.0905665
Control011	1	11	9	4	4	5	5	13000	1	1	0	1	2	106	12	10	19	13	0.895833	0.90625	0.875	0.90625	0.989583	0.802083	0.03125	-0.03125	-0.1875	0.491367	0.106243	0.512406	0.481177	0.480519	0.465898	0.516836	0.0312291	0.000657556	0.0509386	0.122151	0.0968214	0.096184	0.0747723	0.125667	0.163415	0.144878	0.144654
Control012	1	11	10	5	1	5	5	7000	1	2	1	3	3	120	13	14	12	10	0.989583	0.984375	1	0.984375	1	0.979167	-0.015625	0.015625	-0.0208333	0.539653	0.117238	0.552228	0.568526	0.498204	0.504354	0.574951	-0.0162982	0.0703224	0.0705966	0.109173	0.130026	0.100459	0.105073	0.11864	0.119028	0.118103	0.104063
Control013	1	10	7	4	4	5	5	2000	3	2	1	3	6	120	14	13	9	9	0.979167	0.953125	1	0.984375	1	0.958333	-0.046875	0.015625	-0.0416667	0.876503	0.209666	0.94974	0.87992	0.799851	0.823615	0.929392	0.0698204	0.0800692	0.105777	0.252453	0.172544	0.168351	0.179179	0.224999	0.218657	0.159196	0.227209
Control015	1	11	2	4	4	5	5	9000	1	3	1	4	5	112	12	12	7	9	0.932292	0.953125	0.875	0.96875	0.947917	0.916667	0.078125	-0.09375	-0.03125	0.465141	0.13269	0.497728	0.448625	0.44907	0.421503	0.50878	0.0491032	-0.000445269	0.0872768	0.164266	0.119997	0.101873	0.121027	0.13001	0.163706	0.158889	0.17513
Control016	1	12	6	4	4	6	6	4000	5	1	1	2	7	97	9	10	19	18	1	1	1	1	1	1	0	0	0	0.702778	0.168768	0.740753	0.736124	0.631457	0.633209	0.772347	0.00462831	0.104667	0.139139	0.151129	0.143853	0.187232	0.153036	0.155123	0.204557	0.273497	0.232545
Control017	1	11	9	3	4	6	6	16000	2	3	1	4	6	132	17	14	9	14	0.953125	0.953125	0.96875	0.9375	1	0.90625	-0.015625	0.03125	-0.09375	0.513132	0.121814	0.507028	0.536469	0.495898	0.454953	0.57131	-0.0294411	0.0405712	0.116356	0.125259	0.134586	0.101446	0.0815461	0.127841	0.18001	0.16736	0.14785
Control018	1	11	7	4	1	6	5	1200	1	2	1	3	4	91	8	9	14	11	0.645833	0.71875	0.6875	0.53125	0.71875	0.572917	0.03125	0.15625	-0.145833	0.433171	0.272219	0.449467	0.41022	0.439825	0.386758	0.479584	0.0392469	-0.0296054	0.0928261	0.28512	0.107336	0.361935	0.0628178	0.375082	0.309076	0.36654	0.373291
Control019	1	12	8	1	4	5	5	1500	3	2	1	3	6	97	10	9	11	11	0.979167	0.984375	0.96875	0.984375	0.989583	0.96875	0.015625	-0.015625	-0.0208333	0.624828	0.188527	0.649838	0.62668	0.597965	0.539089	0.710567	0.0231575	0.0287147	0.171478	0.231374	0.14794	0.175964	0.136889	0.194585	0.245609	0.205936	0.195542
Control020	1	13	6	4	5	9	9	1800	4	5	2	7	11	106	9	13	6	7	0.984375	0.96875	1	0.984375	0.989583	0.979167	-0.03125	0.015625	-0.0104167	0.420815	0.096719	0.422671	0.424948	0.414828	0.413327	0.428303	-0.00227634	0.0101199	0.0149759	0.0920436	0.117475	0.0776597	0.0867401	0.10569	0.087968	0.0930889	0.101649
Control021	1	11	7	4	4	7	7	3000	5	1	2	3	8	120	15	12	9	10	0.984375	0.984375	0.96875	1	1	0.96875	0.015625	-0.03125	-0.03125	0.536478	0.171516	0.55933	0.528371	0.521734	0.459827	0.61313	0.0309593	0.00663637	0.153303	0.253736	0.119208	0.0988769	0.0698073	0.205906	0.263398	0.160521	0.217986
Control023	1	10	4	1	4	5	5	3000	4	2	1	3	7	91	7	10	8	8	0.984375	1	0.984375	0.96875	0.989583	0.979167	0.015625	0.015625	-0.0104167	0.800322	0.248698	0.845308	0.776252	0.779406	0.730001	0.870642	0.0690565	-0.00315443	0.140641	0.234359	0.190038	0.305595	0.258607	0.217901	0.310238	0.364636	0.330718
Control024	1	10	5	4	3	5	5	2200	0	0	1	1	1	100	10	10	9	11	0.984375	0.96875	1	0.984375	1	0.96875	-0.03125	0.015625	-0.03125	0.648286	0.146574	0.663506	0.647899	0.633454	0.577264	0.719309	0.0156065	0.0144448	0.142045	0.140108	0.134264	0.164371	0.115133	0.140513	0.19099	0.184354	0.18122
Control025	1	11	8	3	3	7	7	10000	0	1	0	1	1	129	18	12	6	7	0.911458	0.90625	0.96875	0.859375	0.989583	0.833333	-0.0625	0.109375	-0.15625	0.56874	0.127375	0.59329	0.581715	0.531216	0.506952	0.630528	0.0115751	0.0504985	0.123576	0.142292	0.128612	0.100929	0.0981312	0.123589	0.175408	0.145514	0.14858
ADHD002	2	10	7	1	1	4	4	4000	7	0	0	0	7	85	9	6	9	11	0.989583	0.984375	1	0.984375	1	0.979167	-0.015625	0.015625	-0.0208333	0.817927	0.385287	0.800061	0.798291	0.85543	0.702822	0.933032	0.00176924	-0.0571381	0.23021	0.24793	0.27892	0.555554	0.45869	0.24755	0.355755	0.597837	0.515831
ADHD008	2	11	7	1	5	5	3	1600	7	2	2	4	11	91	8	9	10	11	0.9375	0.9375	0.921875	0.953125	0.979167	0.895833	0.015625	-0.03125	-0.0833333	0.687928	0.229953	0.704996	0.707363	0.651425	0.622994	0.752862	-0.00236679	0.0559385	0.129869	0.220957	0.288287	0.162323	0.185518	0.251743	0.333158	0.308716	0.283269
ADHD009	2	11	7	5	1	3	1	2400	7	6	2	8	15	85	8	7	9	5	0.666667	0.6875	0.6875	0.625	0.770833	0.5625	0	0.0625	-0.208333	0.480255	0.308284	0.510242	0.530032	0.400491	0.489643	0.470867	-0.0197899	0.129541	-0.0187757	0.354188	0.383582	0.075208	0.372281	0.228709	0.520285	0.377314	0.43496
ADHD010	2	11	9	1	1	6	6	6000	7	3	2	5	12	112	12	12	9	11	0.973958	0.96875	1	0.953125	1	0.947917	-0.03125	0.046875	-0.0520833	0.550512	0.156771	0.564981	0.537831	0.548723	0.47232	0.628704	0.0271503	-0.0108922	0.156385	0.155409	0.163919	0.152024	0.0849936	0.172721	0.18104	0.175397	0.163337
ADHD012	2	12	9	4	4	7	7	1300	9	0	0	0	9	100	10	10	11	7	0.828125	0.84375	0.828125	0.8125	0.927083	0.729167	0.015625	0.015625	-0.197917	0.470919	0.109927	0.50695	0.469947	0.43586	0.440386	0.501452	0.0370031	0.0340869	0.0610662	0.12924	0.0973246	0.0888358	0.095859	0.114986	0.140256	0.127097	0.139144
ADHD014	2	10	10	1	2	5	4	1500	8	6	3	9	17	80	6	6	11	12	0.755208	0.734375	0.78125	0.75	0.854167	0.65625	-0.046875	0.03125	-0.197917	0.775185	0.512182	0.83754	0.752944	0.735069	0.69523	0.855139	0.0845957	0.0178747	0.159909	0.545387	0.491374	0.500335	0.432365	0.57233	0.692819	0.671668	0.651232
ADHD015	2	10	6	1	2	5	4	4000	6	5	3	8	14	88	8	8	8	11	0.927083	0.953125	0.90625	0.921875	1	0.854167	0.046875	-0.015625	-0.145833	0.73083	0.257371	0.778573	0.730879	0.683039	0.57822	0.883441	0.0476945	0.0478399	0.305221	0.304628	0.230318	0.224369	0.120315	0.267639	0.361756	0.296634	0.278051
ADHD016	2	13	8	3	1	7	5	1000	7	3	3	6	13	83	8	6	9	7	0.828125	0.875	0.765625	0.84375	0.9375	0.71875	0.109375	-0.078125	-0.21875	0.433655	0.124401	0.443352	0.453907	0.403706	0.4204	0.44691	-0.0105551	0.0502009	0.0265093	0.145401	0.13407	0.0798663	0.11874	0.129073	0.172064	0.131737	0.15706
ADHD017	2	13	8	3	3	7	4	1600	7	1	1	2	9	94	10	8	14	11	0.953125	0.90625	0.96875	0.984375	0.979167	0.927083	-0.0625	-0.015625	-0.0520833	0.441188	0.100457	0.435434	0.447532	0.440599	0.401015	0.481361	-0.0120982	0.00693316	0.0803468	0.103282	0.0890442	0.109197	0.0539873	0.118798	0.138479	0.134573	0.115347
ADHD018	2	13	8	5	5	7	7	3000	9	1	0	1	10	85	8	7	6	9	0.963542	1	0.921875	0.96875	0.979167	0.947917	0.078125	-0.046875	-0.03125	0.638969	0.198692	0.685035	0.611279	0.620591	0.574324	0.703614	0.0737561	-0.00931191	0.12929	0.210434	0.176899	0.202076	0.180655	0.195679	0.281596	0.21161	0.226114
ADHD019	2	12	9	5	5	7	7	20000	6	2	2	4	10	115	11	14	12	13	0.942708	0.96875	0.890625	0.96875	0.958333	0.927083	0.078125	-0.078125	-0.03125	0.476722	0.0877941	0.503285	0.493632	0.433249	0.459881	0.493562	0.00965309	0.0603832	0.0336811	0.0947642	0.0698713	0.0811089	0.0810953	0.0913625	0.11487	0.106371	0.113555
ADHD021	2	10	9	3	1	5	5	800	4	4	3	7	11	103	12	9	9	9	0.880208	0.90625	0.875	0.859375	0.96875	0.791667	0.03125	0.015625	-0.177083	0.628678	0.190357	0.602637	0.658235	0.625163	0.567525	0.689832	-0.0555971	0.0330717	0.122307	0.173342	0.218142	0.175029	0.144685	0.210621	0.235822	0.259715	0.228311
ADHD022	2	12	8	3	3	6	6	6000	7	1	1	2	9	91	9	8	6	6	0.875	0.875	0.875	0.875	0.979167	0.770833	0	0	-0.208333	0.478142	0.197832	0.478672	0.494268	0.461487	0.4619	0.494385	-0.0155958	0.0327807	0.0324856	0.125716	0.276919	0.160065	0.235863	0.150075	0.281718	0.32286	0.292238
ADHD023	2	13	6	1	3	8	8	1500	6	2	1	3	9	97	8	11	8	9	0.984375	1	0.984375	0.96875	0.989583	0.979167	0.015625	0.015625	-0.0104167	0.705652	0.13776	0.742192	0.704523	0.67024	0.662392	0.748911	0.0376683	0.0342835	0.086519	0.147628	0.119153	0.137523	0.126911	0.135154	0.153048	0.150131	0.150629
ADHD024	2	12	2	1	5	7	6	1600	9	5	1	6	15	100	12	8	11	8	0.932292	0.9375	0.921875	0.9375	0.979167	0.885417	0.015625	-0.015625	-0.09375	0.550246	0.25381	0.574401	0.541546	0.534792	0.485646	0.614846	0.0328551	0.0067541	0.1292	0.199021	0.265185	0.290617	0.21723	0.271834	0.326496	0.392691	0.355773
ADHD026	2	12	8	5	5	8	6	3300	7	2	0	2	9	97	9	10	10	9	0.890625	0.90625	0.890625	0.875	0.927083	0.854167	0.015625	0.015625	-0.0729167	0.527263	0.181186	0.583351	0.52423	0.474207	0.484843	0.569683	0.0591213	0.0500223	0.0848402	0.25713	0.121415	0.112271	0.0919958	0.232168	0.294939	0.157462	0.250155
ADHD029	2	11	8	3	3	6	6	5000	7	2	2	4	11	112	13	10	7	8	0.973958	0.953125	0.984375	0.984375	0.989583	0.958333	-0.03125	0	-0.03125	0.651565	0.251943	0.670707	0.635839	0.648149	0.551122	0.752008	0.0348675	-0.0123092	0.200886	0.280216	0.212822	0.260751	0.148734	0.291731	0.308341	0.281364	0.27275
ADHD031	2	11	9	5	5	6	6	9000	9	6	3	9	18	126	17	12	9	7	0.927083	0.9375	0.890625	0.953125	0.96875	0.885417	0.046875	-0.0625	-0.0833333	0.660935	0.284065	0.712043	0.63648	0.634283	0.592468	0.729402	0.0755632	0.00219683	0.136934	0.302685	0.277894	0.267982	0.26522	0.287088	0.432909	0.393692	0.400741
ADHD033	2	12	8	4	1	7	7	2000	8	1	2	3	12	106	13	9	13	5	0.859375	0.875	0.890625	0.8125	0.979167	0.739583	-0.015625	0.078125	-0.239583	0.942668	0.386771	0.921794	0.919783	0.986428	0.692003	1.19333	0.00201099	-0.0666458	0.50133	0.340597	0.365533	0.44831	0.204817	0.363069	0.408196	0.531226	0.428696

## Sheet: P3 in Pz Channel (peak ampl)
Subject	Group	All Conditions	No Cue	Neutral Cue	Spatial Cue	Congruent Target	Incongruent Target
Control001	1	19.0374	19.0815	21.2987	18.354	22.1257	20.122
Control003	1	14.8284	18.4749	17.6511	11.5829	14.3397	15.5527
Control004	1	14.0678	13.6465	17.8967	12.1077	14.4977	14.012
Control005	1	12.6467	14.4402	10.6016	15.0412	13.6039	12.3838
Control007	1	16.8206	16.9267	17.6029	16.6835	20.1117	14.452
Control009	1	12.8293	12.0334	12.9955	14.5575	16.5512	10.9942
Control010	1	15.1433	14.2784	14.2507	17.0522	16.4736	13.8879
Control011	1	18.954	17.8956	19.8115	19.1547	20.9563	16.9516
Control012	1	7.20358	7.77037	5.96133	10.4894	5.87174	11.2845
Control013	1	15.0348	18.8815	14.7561	12.1249	16.5913	13.8777
Control015	1	14.8339	16.9917	13.8207	14.044	11.7881	18.927
Control016	1	12.8263	11.8453	14.5028	17.0773	13.4945	14.2625
Control017	1	15.337	14.3999	16.6685	15.5934	15.2591	16.5653
Control018	1	18.2148	17.3615	16.1363	21.5587	19.1728	17.6024
Control019	1	15.537	13.4138	14.3252	19.1029	14.0564	17.5662
Control020	1	-5.9834	4.40288	-6.83738	5.91614	-6.148	-5.99241
Control021	1	10.5267	11.6246	10.4267	10.251	13.9666	13.6513
Control023	1	17.9863	17.175	17.344	20.2164	19.2826	16.7105
Control024	1	21.3297	20.8709	23.095	21.0224	20.6804	22.1943
Control025	1	18.0781	16.3178	20.8873	21.5754	18.367	19.8972
ADHD002	2	14.7463	13.8377	12.9695	18.8216	12.9024	16.9402
ADHD008	2	8.14172	8.49929	9.13024	12.0205	12.23	10.7906
ADHD009	2	6.33736	10.9017	5.43632	-6.17284	7.03251	-6.62024
ADHD010	2	15.9843	14.5292	16.7372	17.9365	16.338	16.3733
ADHD012	2	15.8758	16.4187	16.9887	15.3912	15.1052	18.1068
ADHD014	2	11.6088	9.81971	11.5352	13.6917	11.6368	13.0158
ADHD015	2	9.81628	10.3259	8.72674	12.8248	10.889	9.11895
ADHD016	2	10.1579	10.8323	12.4537	9.87457	11.6642	11.4571
ADHD017	2	23.0917	23.7366	27.8337	20.4224	23.5352	22.8227
ADHD018	2	6.83122	8.61889	9.21536	4.12424	6.83915	7.64442
ADHD019	2	6.34007	7.41224	9.4993	9.91625	8.13481	5.9697
ADHD021	2	8.18581	7.93734	7.90442	9.54759	8.71605	7.86162
ADHD022	2	8.92033	13.7102	8.92831	10.5185	11.3465	8.84066
ADHD023	2	6.62796	6.70716	8.81333	8.5449	9.21687	4.3748
ADHD024	2	12.5153	12.5392	16.0546	11.4089	13.5129	12.1772
ADHD026	2	21.3297	21.1384	25.6751	19.085	24.9437	17.9932
ADHD029	2	5.74762	-11.1037	5.10639	8.41108	4.35006	-13.2609
ADHD031	2	11.4914	9.85068	14.7877	11.8114	12.3203	12.47
ADHD033	2	-5.18564	8.38451	10.2448	10.1592	9.48064	8.47036

## Sheet: O2-O1 asym (mean amplitude)
Subject	Group	All Conditions	No Cue	Neutral Cue	Spatial Cue	Congruent Target	Incongruent Target
Control001	1	0.758829	-0.111663	1.22758	1.16057	1.50032	0.0173358
Control003	1	-0.245684	-0.562107	0.849049	-1.02399	0.108205	-0.599573
Control004	1	1.49847	1.60876	0.834621	2.05201	1.6659	1.33103
Control005	1	-0.0834717	-0.223153	-0.131028	0.103766	-0.0950943	-0.071849
Control007	1	0.265329	-0.137586	0.356623	0.57695	-0.312925	0.843583
Control009	1	-0.85199	-1.77376	-1.85993	1.07773	-1.27998	-0.424005
Control010	1	1.01389	0.842212	0.414484	1.78497	0.765155	1.26262
Control011	1	0.202026	1.13839	-0.395491	-0.136823	1.17719	-0.773141
Control012	1	-4.30287	-3.22116	-4.24101	-5.44644	-4.64916	-3.95658
Control013	1	-2.64774	-1.77136	-2.19067	-3.9812	-2.3294	-2.96609
Control015	1	0.199594	1.10161	-1.74666	1.19709	-0.392948	0.785547
Control016	1	4.14922	3.78919	4.35437	4.3041	3.97228	4.32615
Control017	1	-3.67575	-3.58396	-3.05667	-4.38661	-3.03373	-4.31777
Control018	1	-0.714292	-0.853802	-0.265873	-1.0232	-0.702005	-0.72658
Control019	1	1.64536	1.9624	1.00756	1.96613	1.42231	1.86841
Control020	1	-0.781433	-1.43141	0.089322	-1.00221	-1.09333	-0.469537
Control021	1	-1.90171	-0.50286	-2.05563	-3.14664	-2.16947	-1.63395
Control023	1	0.475737	0.100437	-0.629604	1.95638	1.28199	-0.330517
Control024	1	-2.29254	-2.09526	-2.7493	-2.03307	-2.84972	-1.73536
Control025	1	2.84958	0.982031	2.24987	5.29672	3.22309	2.46402
ADHD002	2	-2.75125	-2.5686	-2.99129	-2.69387	-3.14267	-2.35983
ADHD008	2	-5.62054	-5.0932	-7.00729	-4.76114	-5.72023	-5.52086
ADHD009	2	-1.24182	-1.33043	-1.65587	-0.739168	-0.961289	-1.52236
ADHD010	2	-3.3143	-4.03319	-2.79329	-3.1164	-2.82767	-3.80092
ADHD012	2	0.0506566	0.206752	-0.170243	0.115461	0.073573	0.0277403
ADHD014	2	-1.91392	-2.50119	-2.31264	-0.927942	-1.35356	-2.47429
ADHD015	2	-1.6558	-1.02173	-1.16369	-2.81065	-1.81944	-1.49111
ADHD016	2	0.481247	1.09877	0.629778	-0.284803	0.830058	0.132436
ADHD017	2	-2.83425	-4.07434	-3.61692	-0.811488	-2.71357	-2.95492
ADHD018	2	-0.0165265	-0.0122523	-0.200292	0.162964	-0.15928	0.126227
ADHD019	2	-1.86011	-1.48251	-1.34932	-2.74849	-2.10172	-1.61849
ADHD021	2	-3.81029	-3.71187	-2.90486	-4.81414	-3.26926	-4.35132
ADHD022	2	-2.08499	-1.76495	-2.08323	-2.4068	-2.0023	-2.16769
ADHD023	2	-2.71703	-3.3745	-3.48922	-1.28737	-2.77971	-2.65436
ADHD024	2	0.629072	0.334697	0.800234	0.752284	0.821215	0.436928
ADHD026	2	-2.29254	-2.77062	-2.67224	-1.43477	-2.91337	-1.67172
ADHD029	2	-6.4761	-7.47768	-6.39581	-5.55481	-5.24788	-7.70432
ADHD031	2	1.51287	1.2415	2.43199	0.865102	2.33273	0.693001
ADHD033	2	0.170171	0.668791	0.39273	-0.55101	-0.480587	0.820928

## Sheet: C4-C3 asym (mean amplitude)
Subject	Group	All Conditions	No Cue	Neutral Cue	Spatial Cue	Congruent Target	Incongruent Target
Control001	1	0.0635225	0.304662	-0.348916	0.234821	0.153899	-0.0268542
Control003	1	3.17108	3.14292	3.60119	2.76915	2.61382	3.72835
Control004	1	0.160814	1.08144	-0.930264	0.331268	-0.005883	0.327511
Control005	1	-2.15809	-1.81456	-2.85248	-1.80722	-2.08176	-2.23441
Control007	1	-2.8476	-2.98902	-3.10733	-2.44647	-3.16194	-2.53326
Control009	1	-3.04763	-2.33706	-2.42309	-4.38275	-3.78268	-2.31259
Control010	1	4.56039	4.75381	4.51487	4.41247	5.2846	3.83617
Control011	1	-0.0863202	-1.2861	-0.0340846	1.06122	0.172174	-0.344815
Control012	1	-0.333988	-0.425565	-0.577929	0.00152933	0.193575	-0.861552
Control013	1	-0.274028	1.119	-0.659811	-1.28127	-0.680928	0.132872
Control015	1	-0.275643	-4.30649	2.19686	1.14264	-2.31549	1.81149
Control016	1	-0.325736	-1.29555	-0.890639	1.20898	-0.0923563	-0.559116
Control017	1	-3.52638	-4.41761	-3.63708	-2.52444	-3.66997	-3.38278
Control018	1	-0.206986	-0.284627	-0.0618066	-0.274525	-0.729671	0.315698
Control019	1	1.72183	2.14101	1.26921	1.75526	1.77789	1.66576
Control020	1	-2.19859	-2.64887	-2.15513	-1.79177	-2.53706	-1.86012
Control021	1	-0.144313	0.8068	1.13211	-2.37184	0.817547	-1.10617
Control023	1	-3.51293	-3.16922	-4.21934	-3.15023	-3.152	-3.87385
Control024	1	1.26156	2.13306	1.81547	-0.163855	0.780001	1.74312
Control025	1	3.92736	2.87715	3.92717	4.96108	4.29559	3.54725
ADHD002	2	-1.17116	-0.167815	-0.739126	-2.60653	-0.842192	-1.50012
ADHD008	2	0.372219	0.936122	-0.19203	0.372565	0.111039	0.633399
ADHD009	2	-3.83854	-3.45173	-4.39894	-3.66495	-3.63849	-4.03859
ADHD010	2	-0.581307	-1.12694	0.00956798	-0.626554	-0.189078	-0.973537
ADHD012	2	-2.65701	-2.15757	-3.44592	-2.36755	-2.8735	-2.44053
ADHD014	2	-5.265	-5.95122	-4.72993	-5.11386	-4.13994	-6.39007
ADHD015	2	-3.43783	-3.28426	-2.64604	-4.42911	-4.15946	-2.68272
ADHD016	2	-0.693993	-1.11977	-0.535061	-0.427144	-0.666565	-0.721422
ADHD017	2	-2.52353	-3.10282	-2.20573	-2.26204	-2.19093	-2.85613
ADHD018	2	-1.46602	-1.45629	-1.25543	-1.68634	-1.57203	-1.36001
ADHD019	2	-1.03674	-1.4864	-0.591303	-1.03253	-0.832822	-1.24067
ADHD021	2	-3.10039	-3.3366	-2.67004	-3.29453	-3.42633	-2.77445
ADHD022	2	-0.757471	-1.39412	-0.564103	-0.314195	-0.431291	-1.08365
ADHD023	2	-0.498038	-1.10745	-0.506742	0.120082	-1.04543	0.0493518
ADHD024	2	-1.66564	-2.33006	-1.7907	-0.876168	-1.91088	-1.42041
ADHD026	2	1.26156	2.03756	1.31849	0.428621	0.864403	1.65871
ADHD029	2	-2.07843	-2.17657	-1.67886	-2.37984	-1.48638	-2.67047
ADHD031	2	-0.640656	-0.704684	0.276395	-1.49368	-0.164483	-1.11683
ADHD033	2	2.93652	3.70453	2.67397	2.43106	3.3616	2.51144

## Sheet: About S1-Dataset
File “S1_dataset.mat”	it is a Octave/Matlab data structure named as “erp”, that holds the ERPs by subject and ANT condition. Each numerical vector (double-precision, 64bit) is a wave segment with -1550 ms to 1000ms, where zero position is at the target onset (total of 1531 bins, 600 Hz sampling rate). Each wave is the resultant of averaged EEG at trigger points (synchronized in the target onset) bys subject/ANT condit…
erp.datarray	4-D matrix containing the waves, whose dimensions are (in order):
	1 - “conditions”, by group (ADHD/Control) and ANT condition (NoCue, NtCue...) N=12
	2 - “sample”, subjects by condition, N=20 (for ADHD, last indexed vector is filled with NaNs)
	3 - “channel”, EEG channels by subject by condition, N = 20
	4 - “wave”, wave numeric vector, by channel, by subjec, by condition, N=1531.
erp.datadim	naming data array dimensions (as above)
erp.conditions	12 conditions, above referred, that are (in order):	Control-AllConds	ADHD-AllConds	Control-NoCue	ADHD-NoCue	Control-NtCue	ADHD-NtCue	Control-SpCue	ADHD-SpCue	Control-CongTarget	ADHD-CongTarget	Control-IncongTarget	ADHD-IncongTarget
	(this field are automatically made from names of several other mat files, so the cells are not identical from these)
erps.channels	EEG channel labels, where waves are recorded, in order:	F7	T3	T5	Fp1	F3	C3	P3	O1	F8	T4	T6	Fp2	F4	C4	P4	O2	Fz	Cz	Pz	Oz
