# Supplementary material for: Neurophysiological and behavioral correlates of alertness impairment and compensatory processes in ADHD evidenced by the Attention Network Test
Source: PLoS One. 2019 Jul 25;14(7):e0219472. doi: 10.1371/journal.pone.0219472 (PMC6657843; doi:10.1371/journal.pone.0219472)
Supplement: S1 Table — Total, inattention—Inn, and hyperactivity+impulsivity–Imp+hyp scores. Pearson’s correlation test (r) for all subjects. (XLS) [file pone.0219472.s004.xls]

## Sheet: Correlation DMS x confounder
Suppl. Table 1
	r	p-value(r)
DSM-Inn x Sleep last night (hours)	0.00773972	0.962702
DSM-TOTAL x Computer handling (hours/week)	-0.0128193	0.938262
DSM-TOTAL x years at school	0.0308811	0.851957
DSM-TOTAL x Sleep last night (hours)	-0.0562567	0.733734
DSM-Inn x Computer handling (hours/week)	0.0709015	0.667986
DSM-TOTAL x Age (years)	0.0762665	0.644468
DSM-Imp+hyp x Videogame (hours/week)	-0.100032	0.544583
DSM-Imp+hyp x Computer handling (hours/week)	-0.103132	0.532121
DSM-Imp+hyp x I.Q.(estimate) C+V	-0.107466	0.51493
DSM-Imp+hyp x years at school	-0.107524	0.514704
DSM-Imp+hyp x Sleep last night (hours)	-0.1116	0.498796
DSM-Inn x years at school	0.126934	0.441278
DSM-Imp+hyp x Age (years)	-0.147083	0.371579
DSM-Inn x Videogame (hours/week)	-0.154938	0.34629
DSM-Imp+hyp x Familiar incomes (R$)	-0.160304	0.329635
DSM-TOTAL x Videogame (hours/week)	-0.161346	0.32646
DSM-Inn x Age	0.240502	0.140262
DSM-TOTAL x Familiar incomes (Brazilian R$)	-0.283248	0.080583
DSM-Inn x Familiar incomes (R$)	-0.290837	0.0724574
