# Supplementary material for: Neurophysiological and behavioral correlates of alertness impairment and compensatory processes in ADHD evidenced by the Attention Network Test
Source: PLoS One. 2019 Jul 25;14(7):e0219472. doi: 10.1371/journal.pone.0219472 (PMC6657843; doi:10.1371/journal.pone.0219472)
Supplement: S2 Table — O2 –O1 (40–200 ms, mean amplitude) for each ANT condition correlated to Accuracy scores, and also efficiencies of the alerting and executive networks (ANT conditions: NtCue, neutral cue; SpCue, spatial cue; NoCue, no cue; CngTg, congruent target; IncTg, incongruent target; and AllCd, all conditions). For each group: Spearman’s test; and for all subjects: Pearson’s test. (XLS) [file pone.0219472.s005.xls]

## Sheet: Main correlations
Suppl. Table 2
	Control		ADHD		All subjects
		p-value()		p-value()	r	p-value (r)
Accuracy x O2-O1, AllCd	-0.0713231	0.765086	-0.481336	0.0369326	-0.101004	0.540659
Accuracy x O2-O1, NoCue	-0.0394554	0.868824	-0.486606	0.0346238	-0.102312	0.535404
Accuracy x O2-O1, NtCue	-0.0864983	0.7169	-0.483971	0.0357638	-0.0996944	0.545949
Accuracy x O2-O1, SpCue	-0.0333853	0.888875	-0.3408	0.153342	-0.0858212	0.603429
Accuracy x O2-O1, CngTg	-0.0546305	0.81906	-0.493632	0.0317213	-0.113339	0.492089
Accuracy x O2-O1, IncTg	-0.0455254	0.848851	-0.409311	0.0818238	-0.0847301	0.608058
Accuracy-Alerting NE x O2-O1, AllCd	0.0592284	0.804104	0.463887	0.0454338	0.115088	0.485387
Accuracy-Alerting NE x O2-O1, NtCue	-0.0592284	0.804104	0.513557	0.0245116	0.100832	0.541355
Accuracy-Alerting NE x O2-O1, SpCue	0.100992	0.671818	0.227065	0.349865	0.0143572	0.930872
Accuracy-Alerting NE x O2-O1, CngTg	0.0759338	0.750348	0.36632	0.122942	0.101449	0.538868
Accuracy-Alerting NE x O2-O1, IncTg	-0.00379669	0.987325	0.466548	0.0440489	0.123283	0.454634
Accuracy-Executive NE x O2-O1, AllCd	0.0521549	0.827138	-0.481547	0.0368375	-0.0681294	0.680263
Accuracy-Executive NE x O2-O1, NoCue	0.11338	0.634115	-0.518454	0.0229545	-0.101892	0.537088
Accuracy-Executive NE x O2-O1, NtCue	-0.0166291	0.944525	-0.520212	0.0224151	-0.103956	0.52883
Accuracy-Executive NE x O2-O1, SpCue	0.13908	0.55869	-0.302285	0.208443	0.00464647	0.977604
Accuracy-Executive NE x O2-O1, CngTg	0.0120939	0.959641	-0.50088	0.0289299	-0.109853	0.505584
Accuracy-Executive NE x O2-O1, IncTg	0.123962	0.602578	-0.44464	0.0564651	-0.0249223	0.880292
